# Supplementary material for: Raspberry Ketone-Mediated Inhibition of Biofilm Formation in Salmonella enterica Typhimurium—An Assessment of the Mechanisms of Action
Source: Antibiotics (Basel). 2023 Jan 23;12(2):239. doi: 10.3390/antibiotics12020239 (PMC9952675; doi:10.3390/antibiotics12020239)
Supplement: Supplementary file 1 [file antibiotics-12-00239-s001.zip]

Archive with 1 entries (1 files):
- Supplementary Data- Antibiotics-Research Article-23123.pdf
